# Supplementary material for: Ret kinase-mediated mechanical induction of colon stem cells by tumor growth pressure stimulates cancer progression in vivo
Source: Commun Biol. 2022 Feb 17;5:137. doi: 10.1038/s42003-022-03079-4 (PMC8854631; doi:10.1038/s42003-022-03079-4)
Supplement: Supplementary file 9 — Supplementary Data 1 [file 42003_2022_3079_MOESM9_ESM.xlsx]

## Sheet: Fig1
Figure 1b	n° GFP+ cells/crypt x %GFP+ crypts
Ctrl	Veh	WIN
116.6	146.03	43.762
105.21	108.9	54.545
124.31	152.63	52.132
92.266	123.55	101.57
123.08	150.23	61.171
130.14
114.7
139.33
131.14
127.09
Figure 1d	Raw data - ± WIN		Maximum displacement
	Values Ctrl			MEAN	Values WIN			MEAN
Souris #188 - 02/05/19	175.7	196.9	108.6	160.4	76.9	80	74.1	77
Souris #191 - 02/05/19	202.2	199.6	335.8	245.867	61.7	66.6	183.1	103.8
Souris #235 - 03/05/19	127.2	100	125.1	117.433	69.1	57.7	52.3	59.7
Souris #190 - 14/05/19	222.7	250.9	217.7	230.433	96.7	109.8	103.4	103.3
moyenne	188.533				85.95
SD	67.5225				35.4984
Figure 1f	Maximum displacement amplitude
MICE WITHOUT UML
	W/O PULSED STRAINS (ROI = COLON)		W/O PULSED STRAINS (ROI = AGAR)		WITH PULSED STRAINS (ROI = COLON)		WITH PULSED STRAINS (ROI = AGAR)
Souris 1	0.5		0.5		0.9	1.06667	0.6
	0.6		0.6		1.1		1
	0.4		0.4		1.2		1.2
Souris 2	0.4		0.4		0.8	0.733333	0.7
	0.4		0.3		0.8		0.6
	0.4		0.4		0.6		0.4
Souris 3	0.9		0.9		1	0.866667	1
	0.4		0.4		0.8		0.8
	0.3		0.3		0.8		0.8
Souris 4	0.4		0.4		1.4	1.46667	1.1
	0.5		0.5		1.4		0.8
	0.4		0.3		1.6		0.9
MICE WITH UML
	W/O PULSED STRAINS (ROI = COLON)		W/O PULSED STRAINS (ROI = AGAR)		WITH PULSED STRAINS (ROI = COLON)		WITH PULSED STRAINS (ROI = AGAR)
Souris 5	0.4		0.4		2.2	2.3	0.7
	0.4		0.4		2.3		0.7
	0.5		0.5		2.4		0.7
Souris 6	0.3		0.3		1.3	1.36667	0.8
	0.3		0.6		1.3		0.5
	0.5		0.4		1.5		0.6
Souris 7	0.6		0.6		5.5	5.86667	1.8
	0.5		0.5		5.5		0.7
	0.4		0.3		6.6		2
Souris 8	0.4		0.4		2.3	2.43333	1.3
	0.3		0.4		2.3		1.1
	0.4		0.4		2.7		1.8
Figure 1h	n° GFP+ cells/crypt x %GFP+ crypts
UML	UML	UML	UML	UML	UML
		Magnet 30min	Magnet 30min	Magnet 30min	Magnet 30min
veh	WIN	veh	WIN	veh	WIN
		w/o pulsed stresses		with pulsed stresses
118.36	56.924	157.848	58.098	164.13	174.36
132.28	71.429	175.917	83.9286	184.96	129.28
114.85	135.31	164.86	128.933	122.73	96.086
120.58	65.315	128.571	85.7727	180.6	114.69
162.912	76.19	76.3006	83.3136		277.45
	45.8551	160.769	24.899		156.921
	75.5682				149.39

## Sheet: Fig2
Figure 2b	1-3 pRet-positive crypts (%)
UML	UML	UML	UML	UML	UML
		Magnet 30min	Magnet 30min	Magnet 30min	Magnet 30min
veh	WIN	veh	WIN	veh	WIN
		w/o pulsed stresses		with pulsed stresses
10.278	7.1253	11.1498	7.92079	10.526	11.37
10.417	6.7669	9.67742	8.09061	12.107	9.8039
13.445	7.0175	7.25389	4.78088	15.986	20.225
9.6491	8.7432	11.5741	5.61798	22.951	14.286
12.736	7.8767	9.48276	8.02005	13.308	19.648
8.9189	4.7354		7.31707	9.1549	17.148
8.3744	10.473		8.90805	7.3529
11.523			8.13397
Figure 2d	n° GFP+ cells/crypt x %GFP+ crypts
UML	UML	UML	UML	UML	UML
		Magnet 30min	Magnet 30min	Magnet 30min	Magnet 30min
veh	WIN	veh	WIN	veh	WIN
vehV	Vande	vehV	Vande	vehV	Vande
		w/o pulsed stresses		with pulsed stresses
85.5446	56.9014	93.9394	41.6667	80.2286	35.2941
80.4745	39.8104	95	65.5801	109.595	118.345
108.642	47.205	128.817	47.7941	89.1892	53.1034
153.243	63.9093	118.919	52.0238	106.552	63.4074
137.971	79.1928	86.4043	59.9359	166.633	66.9006
172.222	68.2081	65.9341		141.633	43.557
96.5812	84.3284			115.317	65.4088
126.446				121.053	151.136
86.0104				174.324	40
				135.294

## Sheet: Fig3
Figure 3c
Lgr5
Control	UML	UML Magnet 1m
3.57	5	5.71
4.6	3	7.36
4	4.33	6
4.5	4	7.86
4.75	5	6
4.5	6	7.83
4	4.83
	4.5
Figure 3d
APC Lgr5
Control	UML	UML Magnet 1m
7	7.2	12
5	7.14	12.5
8		9.36
6.25		10.2
7.4		10.9
Figure 3f
APC Lgr5/CD133
Control 4m and 9m	Control Tumors	UML Magnet 1m
56	76	89
71	94	89
58	95	87
61		82
60		75

## Sheet: Fig4
Figure 4b	veh	UMLm veh	vande	UMLm vande
+4 pRet APC Lgr5	13.56	12.42	2.16	1
	17.03	37.2	1.07	0
	19.54	25.42	0.67	0
	11.55	26.82		0.51
	12.93	33.54	2.68	0.46
	8.06	46.88	4.72	4.12
	2.5	10.63	0	1.61
	3.05	57.75		3.39
		33.68		1.69
Figure 4c
APC Lgr5 +/-Vande
Control Veh	UML Magnet Veh	Control Vande	UML Magnet Vande
3.73	5.5	5.67	2.33
4.88	6.13	3.83	2.21
3.5	5.31	3	3.5
4	5.86	8	2.33
4	7.67	6	5
5	9.2	7	5.4
6.4	9.83		5.33
6.14	8		5.4
	9.4
Figure 4d
APC Lgr5 +/-Vande %CD133
Control Veh	UML Magnet Veh	Control Vande	UML Magnet Vande
50	93	64	30
31	100	42	67
54	100	64	54
55	90	60	40
87	100	50	36
38	100	18	21
30	90		38
33	100		35
	100		15
FIG 4 f
APC+/- Old mice Vande %CD133
Control Veh	Vande
100	38
88	56
100	76
88	94
95	83
84	42
	83

## Sheet: Fig5
Figure 5c	n° lysozyme + crypts (%)
Ctrl	UML	UML
	Magnet	Magnet
	1m	3.5m
0	2.52101	5.7377
0.925926	3.27869	11.7647
0	4.69484	10.2459
2.43902	5	4.30622
0.653595	2.36967
1.14286	5.02793
0.704225	4.16667
2.08333	2.66667
Figure 5d	n° lysozyme + crypts (%)
Ctrl	UML	Ctrl	UML
	Magnet		Magnet
vehicle	vehicle	Vandetanib	Vandetanib
0.78125	0.462963	1.14504	2.95858
2.88462	4.17582	0.574713	0
0.60241	5.76132	1.53257	0
0.334448	1	0	0.687285
1.27389	3	0	1.13636
0.440529	3.66492	0.392157	0.5
1.42857	6.08696		0.294118
1.31926	0		1.44092
			0.34965

## Sheet: Fig6
Figure 6b	Day	veh								UMLm veh									vande						UMLm vande
ACF APC Lgr5	D0	5	9	6	2	10	8	5	9	10	6	15	8	5	9	10	6	5	4	4	9	8	8	7	9	6	5	4	11	10	11	9	13
	D14	7	9	10	8	10	9	12	10	15	19		10	15	18	16	6	10	9	4	10	6	8	7	8	10	6	4	7	10	14	6	13
	D28	5	9	10	8	10	9	12	12	17	19	27	13	12	30	20	15	15		6	4	8	8	6	8	10	8	5	11		6	12	11
Fig 6d	Day	veh														vande
APC old	D0	18	15	9	15	7	8	9	6	10	18	8	20	13	14	16	18	9	3	9		12	19	8	9	13	13	14
	D14	22	17	26	13	10	8	10	9	13	22	14	28	15	14	7	11	8	5	10	7	14		8	11	9	14	8
	D28	19	15	25	21	10	12	12		15	18	14	34	19	25	10	3	4	5	7	4	14	9	9	7		11	7
Figure 6f	Veh	Vande
Intestine tumors in APC old mice (APC N1Cre)	8	1
	7	2
	4	4
	1
	1	1
	2	0
	3	1
		0

## Sheet: Fig7
Figure 7b
pRet		Controls (WT)
		colon N	colon N	colon N		Hyperplasic polyp	Hyperplasic polyp	Hyperplasic polyp	tubulus low grade	tubulus low grade	tubulus low grade	tubulous high grade	tubulous high grade	tubulous high grade	Intramucosal adenocarcinoma	Intramucosal adenocarcinoma	Intramucosal adenocarcinoma
#		M	C	N		M	C	N	M	C	N	M	C	N	M	C	N
1		0	0	0		0	2.5	0	0	2	0	0	3	2.5	0	3	3
2		0	0	0		0	2	0	0	2	0	0	2.5	3	0	3	2.5
3		0	0	0		0	1.5	0	0	1.5	0	0	3	3	0	3	3
4		0	0	0		0	2.5	0	0	2.5	0	0	3	3	0	3	3.5
5		0	0	0		0	2	0	0	2	0	0	3.5	3.5	0	3.5	3
6		0	0	0		0	2	0	0	2.5	0	0	2	2.5	0	3	3
7		0	0	0		0	1.5	0	0	2	0	0	3.5	3	0	3	2
8		0	0	0		0	2	0	0	2.5	0	0	3	3	0	2.5	3.5
9		0	0	0		0	2	0	0	2	0	0	3	2	0	3	3
10		0	0	0		0	2.5	0	0	1.5	0	0	2	3	0	3	3.5
MEAN		0	0	0	Mean	0	2.05	0	0	2.05	0	0	2.85	2.85	0	3	3
					pvalue (Mann-Whitney) VS Controls		5.30746e-05			5.30746e-05			5.42891e-05	4.88003e-05		3.31767e-05	5.34771e-05
Legend		p value < 0,05
		p value > 0,05
			no test possible due to data inhomogeneity
Figure 7b colon invasive and 7c
Mean values and standart deviation for Ret phosphorylation in invasive carcinoma primary tumours v/s WT in 10 distinct human organs:
p-Ret		Pancreas	Colon	Ovary	Lung	Head & Neck	Uveal	Prostate	Cervix	Endometrium	Breast
	n=	71	101	101	31	61	61	31	51	31	61
Nucleus	MOY	1.97183	2	1.62376	2.22581	1.65574	1.01639	0.967742	0.176471	2.06452	1.7541
	ET	0.768102	0.594059	0.753652	0.799168	0.67885	0.0967482	0.49948	0.290657	0.784599	0.708412
Cytoplasme	MOY	1.29577	1.65347	1.55446	1	1.27869	1.01639	0	0	1.06452	1.70492
	ET	0.583614	0.655426	0.740516	0.516129	0.671325	0.0967482	0	0	0.668054	0.560602
Membrane	MOY	0	0	0	0	0	0	0	0	0	0
	ET	0	0	0	0	0	0	0	0	0	0
Statistical analysis for Ret phosphorylation in invasive carcinoma primary tumours v/s WT in 10 distinct human organs:
Legend		p value < 0,05
		p value > 0,05
			no test possible due to data inhomogeneity
p-Ret	Pancreas	Colon	Ovary	Lung	Head and Neck	Uveal	Prostate	Cervix	Endometrium	Breast
Nucleus	5.98791e-09	5.718977e-30	8.688363e-28	1.204147e-08	4.10922e-17	1.549057e-19		0.2571978	2.459008e-09	1.197407e-17
Cytoplasm	0.0004149753	7.908786e-28	1.184607e-23	1.554249e-06	1.758914e-13	1.549057e-19			9.955247e-06	2.418388e-17
Membrane	9.409068e-25
Figure 7b : intracellular localisation
Levels of p-Ret as a function of the human colon tumour grade
	WT Colic Tissu	Hyperplasic	Tubulous Adenoma	Tubulous	Intra-mucosal
	(N=10)	Polyp	low grade	Adenoma	Adenocarcinoma
		(N=10)	(N=10)	high grade	(N=10)
				(N=10)
p-RET
E	0	2 C	2 C	3 Nu, C	3 Nu, C
E : Epithelium
M : Membrane ; C : Cytoplasmic ; Nu : Nuclear
pRet score Reference in the WT organs
p-Ret labeling into wild-type human organs (N=10 each)
p-RET	0 in all tested organs, except in lymphocytes (2+), the liver (1+), placenta (3+) and pancreas (1+)	0

## Sheet: SupFig1
Supplemental Figure 1b
Raw data - TIMELINE WIN
MAX DEPLACEMENTS
	Values Controls			WIN t10	WIN t15	WIN t20	WIN t25	WIN t30
Souris #188 - 02/05/19	175.7	196.9	108.6	85.8	80	74.1	231.6	195.2
Souris #191 - 02/05/19	202.2	199.6	335.8	118.9	159.1	61.7	183.1
Souris #235 - 03/05/19	127.2	100	125.1	66.3	57.7	52.3	79.7	86.7
Souris #190 - 14/05/19	222.7	250.9	217.7	96.7	92.5	110	73.9	103.4
moyenne	188.533			91.925	97.325	74.525	142.075	128.433
SD	67.5225			21.9439	43.6262	25.279	77.9663	58.4214
$

## Sheet: SupFig2
Supplemental Figure 2b
% UML+ crypts
Control	Stb-UML 5d	Stb-UML 2w	UML Magnet 1m	UML Magnet 2m	UML Magnet 3.5m
0	38	67	55	62	69
0	48	44	69	38	54
7	35	71	67
7	54		47
6	47
13	73
3
9
Supplemental Figure 2c
Vim+UML+ co-localized cells/crypt
Control	Stb-UML 5d	Stb-UML 2w	UML Magnet 1m	UML Magnet 2m	UML Magnet 3.5m
0	1.63	1.67	1.36	1.62	1.11
0	1.42	1.25	1.52	1.75	1
0	1.5	1.29	1.12
0.33	2		1.29
0	1.29
0.25	1.63
0
0
Supplemental Figure 2d
UML units/ml blood
	UML			Stb-UML (magnet 30min)			UML + magnet
30min	1539590474	997976874	619920031	849093259	2698776907	2285618163
1h				702074323	766613891		297529321	589952551	1321781753
3h				133731613	8.27788e+07	3.18629e+07	125104003	3.95772e+07	401823908
24h				2210.68	1431.89	698.3	2207.35	2568.52	1333.83
48h				125236	5173.74	7451.66	2659.73	6090.04	21007.2
Supplemental Figure 2e
%UML positive cells
	UML			Stb-UML (magnet 30min)			UML + magnet
30min	8.80021	6.64809	4.20784	5.24024	5.47226	6.12986
1h				5.89802	5.31009		4.26954	6.84516	5.14432
3h				5.71864	2.38095	2.23894	4.14621	3.74257	4.34093
24h				0	0.0317213	0.0611434	0.0411989	0.0208847	0
48				0.0809717	0	0.0367985	0	0.0219974	0.0179791

## Sheet: SupFig4
Supplemental Figure 4b
1-3 pRet-positive crypts (%)
Ctrl	Veh	WIN
17.026	19.931	10.818
16.871	23.677	8.2596
11.331	23.649	6.6116
12.429	27.273	17.751
22.538	21.264	14
19.42	9.4891	7.1895
21.058	11.719	4.6784
	16.129	8.4746

[truncated: 15 more sheets: SupFig5, SupFig6, SupFig7, SupFig8, SupFig9, SupFig10, SupFig11, SupFig12, SupFig13, SupFig14, SupFig15, SupFig16, SupFig17, SupFig18, SupFig19]
